# Supplementary material for: Meta‐Analysis of Consumer Willingness to Pay for Short Food Supply Chain Products
Source: Glob Chall. 2025 Jan 27;9(3):2400154. doi: 10.1002/gch2.202400154 (PMC11891576; doi:10.1002/gch2.202400154)
Supplement: Supplementary file 1 — Supplemental Table 1 [file GCH2-9-2400154-s001.xlsx]

## Sheet: Data
No	Study	Country	WTP	s.e. of ES	Female	Education	Before2014	After2014	Age1	Age2	Age3	Incomegroup1	Incomegroup2	Incomegroup3	NorthAmerica	WesternEU	OthersEuropean	Others	Fresh produce	Meat and poultry	Dairy products	Eggs	Honey	Jams	Beverages	EnvFriendly	Local	Organic	Hypothetical(CVM/CE)	Non-hypothetical	CVM	CE	EU	EasternEU	SouthernEU	NorthernEU	TITLE	JOURNAL
1	Adalja et al. 2015a	USA	1.09	0.02	0.851	0.895	0	1	0	1	0	1	0	0	1	0	0	0	0	1	0	0	0	0	0	0	1	0	0	1	0	1	0	0	0	0	An Examination of Consumer Willingness to Pay for Local Products	Agricultural and Resource Economics Review
2	Adalja et al. 2015b	USA	2.452	0.17	0.585	0.828	0	1	0	1	0	0	1	0	1	0	0	0	0	1	0	0	0	0	0	0	1	0	0	1	0	1	0	0	0	0	An Examination of Consumer Willingness to Pay for Local Products	Agricultural and Resource Economics Review
3	Alfnes & Sharma 2010	USA	0.18	0.02	0.8	0.47	0	1	0	1	0	1	0	0	1	0	0	0	0	1	0	0	0	0	0	0	1	0	1	0	0	1	0	0	0	0	Locally produced food in restaurants: Are the customers willing to pay a premium and why?	International Journal of Revenue Management
4	Ay et al. 2017a	FRANCE	0.2	0.04	0.516	0.54	0	1	0	1	0	0	1	0	0	1	0	0	0	0	0	0	0	0	1	0	0	1	0	1	1	0	1	0	0	0	Distance Decay in the Willingness to Pay for Wine: Disentangling Local and Organic Attributes	Environmental and Resource Economics
5	Ay et al. 2017b	FRANCE	0.19	0.04	0.516	0.54	0	1	0	1	0	0	1	0	0	1	0	0	0	0	0	0	0	0	1	0	1	0	0	1	1	0	1	0	0	0	Distance Decay in the Willingness to Pay for Wine: Disentangling Local and Organic Attributes	Environmental and Resource Economics
6	Berg & Preston 2017	NEW ZEALAND	0.036	0.02	0.63	0.61	0	1	0	1	0	0	1	0	0	0	0	1	1	0	0	0	0	0	0	0	1	1	0	1	1	0	0	0	0	0	Willingness to pay for local food?: Consumer preferences and shopping behavior at Otago Farmers Market	Transportation Research Part A
7	Boys et al. 2014	DOMINICA	0.201	0.03	0.543	0.17	0	1	0	1	0	1	0	0	1	0	0	0	1	0	0	0	0	0	0	0	0	1	1	0	1	0	0	0	0	0	Consumer willingness to pay for organic and locally grown produce on Dominica: insights into the potential for an ‘‘Organic Island’’	Environment, Development and Sustainability
8	Carpio & Isengildina-Massa 2009a	USA	0.27	0.02	0.515	0.92	1	0	0	0	1	1	0	0	1	0	0	0	0	1	0	0	0	0	0	0	1	0	1	0	1	0	0	0	0	0	Consumer willingness to pay for locally grown products: the case of South Carolina	Agribusiness
9	Carpio & Isengildina-Massa 2009b	USA	0.23	0.02	0.515	0.92	1	0	0	0	1	1	0	0	1	0	0	0	0	1	0	0	0	0	0	0	1	0	1	0	1	0	0	0	0	0	Consumer willingness to pay for locally grown products: the case of South Carolina	Agribusiness
10	Chang et al. 2013	USA	0.116	0.02	0.7028	0.5142	1	0	0	0	1	1	0	0	1	0	0	0	0	1	0	0	0	0	0	0	1	0	0	1	0	1	0	0	0	0	Consumer characteristics and willingness to pay for locally produced rib-eye steaks: A case study of consumers at farmers’ markets	Journal of Agriculture, Food Systems, and Community Development
11	Darby et al. 2008a	USA	0.496	0.03	0.694	0.789	1	0	0	0	1	0	0	1	1	0	0	0	1	0	0	0	0	0	0	0	1	0	0	1	0	1	0	0	0	0	Decomposing Local: A Conjoint Analysis of Locally Produced Foods	American Journal of Agricultural Economics
12	Darby et al. 2008b	USA	0.367	0.03	0.747	0.773	1	0	0	0	1	0	0	1	1	0	0	0	1	0	0	0	0	0	0	0	1	0	0	1	0	1	0	0	0	0	Decomposing Local: A Conjoint Analysis of Locally Produced Foods	American Journal of Agricultural Economics
13	de-Magistris & Gracia 2016a	SPAIN	0.35	0.036	0.519	0.373	0	1	0	1	0	0	1	0	0	0	1	0	1	0	0	0	0	0	0	0	1	0	0	1	0	1	1	0	1	0	Consumers' willingness to pay for sustainable food products: the case of organically and locally grown almonds in Spain	Journal of cleaner production
14	de-Magistris & Gracia 2016b	SPAIN	0.05	0.016	0.519	0.373	0	1	0	1	0	0	1	0	0	0	1	0	1	0	0	0	0	0	0	0	0	1	0	1	0	1	1	0	1	0	Consumers' willingness to pay for sustainable food products: the case of organically and locally grown almonds in Spain	Journal of cleaner production
15	Feucht & Zander 2017a	GERMANY	0.2	0.01	0.497	0.237	0	1	0	1	0	0	1	0	0	1	0	0	0	0	1	0	0	0	0	1	0	0	1	0	0	1	1	0	0	0	Consumers' Willingness to Pay for Climate-Friendly Food in European Countries	Internation Journal on Food System Dynamics
16	Feucht & Zander 2017b	SPAIN	0.15	0.01	0.501	0.442	0	1	0	1	0	0	1	0	0	0	1	0	0	0	1	0	0	0	0	1	0	0	1	0	0	1	1	0	1	0	Consumers' Willingness to Pay for Climate-Friendly Food in European Countries	Internation Journal on Food System Dynamics
17	Feucht & Zander 2017c	FRANCE	0.19	0.01	0.508	0.469	0	1	0	1	0	0	1	0	0	1	0	0	0	0	1	0	0	0	0	1	0	0	1	0	0	1	1	0	0	0	Consumers' Willingness to Pay for Climate-Friendly Food in European Countries	Internation Journal on Food System Dynamics
18	Feucht & Zander 2017d	ITALY	0.27	0.01	0.506	0.343	0	1	0	1	0	0	1	0	0	0	1	0	0	0	1	0	0	0	0	1	0	0	1	0	0	1	1	0	1	0	Consumers' Willingness to Pay for Climate-Friendly Food in European Countries	Internation Journal on Food System Dynamics
19	Feucht & Zander 2017e	NORWAY	0.27	0.01	0.514	0.58	0	1	0	1	0	0	1	0	0	0	1	0	0	0	1	0	0	0	0	1	0	0	1	0	0	1	1	0	0	1	Consumers' Willingness to Pay for Climate-Friendly Food in European Countries	Internation Journal on Food System Dynamics
20	Feucht & Zander 2017f	THE UK	0.15	0.01	0.501	0.522	0	1	0	1	0	0	1	0	0	1	0	0	0	0	1	0	0	0	0	1	0	0	1	0	0	1	1	0	0	0	Consumers' Willingness to Pay for Climate-Friendly Food in European Countries	Internation Journal on Food System Dynamics
21	Galati et al. 2022	ITALY	0.26	0.026	0.69	0.63	0	1	0	1	0	1	0	0	0	0	1	0	1	0	0	0	0	0	0	1	0	1	1	0	0	1	1	0	1	0	Consumers' willingness to pay for Agri-Food products delivered with electric vehicles in the short supply chains	SAGE FIIB Business Review
22	Gracia et al. 2014a	SPAIN	0.024	0.01	0.545	0.363	0	1	0	1	0	1	0	0	0	0	1	0	0	0	0	1	0	0	0	0	0	1	1	0	0	1	1	0	1	0	Are Local and Organic Claims Complements or Substitutes? A Consumer Preferences Study for Eggs	Journal of Agricultural Economics
23	Gracia et al. 2014b	SPAIN	0.023	0.01	0.545	0.363	0	1	0	1	0	1	0	0	0	0	1	0	0	0	0	1	0	0	0	0	0	1	1	0	0	1	1	0	1	0	Are Local and Organic Claims Complements or Substitutes? A Consumer Preferences Study for Eggs	Journal of Agricultural Economics
24	Grebitus et al. 2013a	GERMANY	0.49	0.07	0.64	0.59	1	0	0	1	0	0	1	0	0	1	0	0	1	0	0	0	0	0	0	0	0	1	0	1	0	1	1	0	0	0	Effect of distance of transportation on willingness to pay for food	Ecological Economics
25	Grebitus et al. 2013b	GERMANY	0.35	0.07	0.64	0.59	1	0	0	1	0	0	1	0	0	1	0	0	0	0	0	0	0	0	1	1	0	1	0	1	0	1	1	0	0	0	Effect of distance of transportation on willingness to pay for food	Ecological Economics
26	Hempell & Hamm 2016a	GERMANY	1.03	0.01	0.591	0.34	0	1	0	1	0	0	1	0	0	1	0	0	0	0	1	0	0	0	0	0	0	1	1	0	0	1	1	0	0	0	Local and/or organic: a study on consumer preferences fororganic food and food from different origins	International Journal of Consumer Studies
27	Hempell & Hamm 2016b	GERMANY	0.78	0.03	0.648	0.308	0	1	0	1	0	1	0	0	0	1	0	0	0	0	1	0	0	0	0	0	0	1	1	0	0	1	1	0	0	0	Local and/or organic: a study on consumer preferences fororganic food and food from different origins	International Journal of Consumer Studies
28	Hempell & Hamm 2016c	GERMANY	1.01	0.01	0.665	0.271	0	1	0	1	0	1	0	0	0	1	0	0	0	0	1	0	0	0	0	0	0	1	1	0	0	1	1	0	0	0	Local and/or organic: a study on consumer preferences fororganic food and food from different origins	International Journal of Consumer Studies
29	Hempell & Hamm 2016d	GERMANY	1.18	0.04	0.722	0.348	0	1	0	1	0	0	1	0	0	1	0	0	0	0	1	0	0	0	0	0	0	1	1	0	0	1	1	0	0	0	Local and/or organic: a study on consumer preferences fororganic food and food from different origins	International Journal of Consumer Studies
30	Kallas et al. 2019	ARGENTINA	0.462	0.034	0.708	0.629	0	1	0	1	0	0	1	0	0	0	0	1	0	0	0	0	1	0	0	0	0	1	1	0	0	1	0	0	0	0	The development of short food supply chain for locally produced honey: understanding consumers' opinions and willingess to pay in Argentina	British Food Journal
31	Kiss et al. 2020	HUNGARY	0.207	0.0125	0.69	0.5	0	1	0	1	0	1	0	0	0	0	1	0	1	0	0	0	0	0	0	0	1	0	0	1	0	0	1	1	0	0	Examining the role of local products in rural development in the light of consumer preferences - results of a consumer survey from Hungary	Sustainability
32	Kokthi et al. 2021	ALBANIA	0.2	0.019	0.6	0.56	0	1	0	1	0	0	1	0	0	0	1	0	1	0	0	0	0	0	0	0	1	0	1	0	1	0	1	0	1	0	Are the consumers willing to pay more for local fruits and vegetables? An empirical research on Albanian consumers	Progress in Agricultural Engineering Sciences
33	Linnes et al. 2022	USA	0.08	0.01	0.594	0.611	0	1	0	1	0	0	0	1	1	0	0	0	0	1	0	0	0	0	0	0	1	0	0	1	1	0	0	0	0	0	The local food supply, willingness to pay and the sustainability of an island destination	Journal of Hospitality and Tourism Insights
34	Maples et al. 2018a	USA	0.161	0.02	0.572	0.579	0	1	0	1	0	0	0	1	1	0	0	0	1	0	0	0	0	0	0	1	0	0	1	0	0	1	0	0	0	0	Southeastern Consumers’ Willingness To Pay For Environmental Production Attributes of Fresh Tomatoes	Journal of Agricultural and Applied Economics
35	Maples et al. 2018b	USA	0.161	0.01	0.531	0.509	0	1	0	1	0	0	0	1	1	0	0	0	1	0	0	0	0	0	0	1	0	0	1	0	0	1	0	0	0	0	Southeastern Consumers’ Willingness To Pay For Environmental Production Attributes of Fresh Tomatoes	Journal of Agricultural and Applied Economics
36	Maples et al. 2018c	USA	0.161	0.01	0.557	0.594	0	1	0	1	0	0	0	1	1	0	0	0	1	0	0	0	0	0	0	1	0	0	1	0	0	1	0	0	0	0	Southeastern Consumers’ Willingness To Pay For Environmental Production Attributes of Fresh Tomatoes	Journal of Agricultural and Applied Economics
37	Maples et al. 2018d	USA	0.161	0.02	0.522	0.542	0	1	0	1	0	0	0	1	1	0	0	0	1	0	0	0	0	0	0	1	0	0	1	0	0	1	0	0	0	0	Southeastern Consumers’ Willingness To Pay For Environmental Production Attributes of Fresh Tomatoes	Journal of Agricultural and Applied Economics
38	Maples et al. 2018e	USA	0.161	0.02	0.526	0.523	0	1	0	0	1	0	0	1	1	0	0	0	1	0	0	0	0	0	0	1	0	0	1	0	0	1	0	0	0	0	Southeastern Consumers’ Willingness To Pay For Environmental Production Attributes of Fresh Tomatoes	Journal of Agricultural and Applied Economics
39	Maples et al. 2018f	USA	0.161	0.01	0.473	0.533	0	1	0	1	0	0	0	1	1	0	0	0	1	0	0	0	0	0	0	1	0	0	1	0	0	1	0	0	0	0	Southeastern Consumers’ Willingness To Pay For Environmental Production Attributes of Fresh Tomatoes	Journal of Agricultural and Applied Economics
40	Mazzocchi et al. 2022a	ITALY	0.295	0.025	0.55	0.33	0	1	1	0	0	1	0	0	0	0	1	0	0	1	0	0	0	0	0	1	0	0	1	0	0	1	1	0	1	0	Consumer awareness of sustainable supply chains: A choice experiment on Parma ham PDO	Science of the Total Environment
41	Mazzocchi et al. 2022b	ITALY	0.192	0.022	0.55	0.33	0	1	1	0	0	1	0	0	0	0	1	0	0	1	0	0	0	0	0	1	0	0	1	0	0	1	1	0	1	0	Consumer awareness of sustainable supply chains: A choice experiment on Parma ham PDO	Science of the Total Environment
42	Meas et al. 2014a	USA	0.297	0.02	0.574	0.272	0	1	0	0	1	0	1	0	1	0	0	0	0	0	0	0	0	1	0	0	0	1	0	1	0	1	0	0	0	0	Substitutes or Complements? Consumer Preference For Local And Organic Food Attributes	American Journal of Agriculture Economics
43	Meas et al. 2014b	USA	0.378	0.02	0.546	0.335	0	1	0	0	1	0	0	1	1	0	0	0	0	0	0	0	0	1	0	0	0	1	0	1	0	1	0	0	0	0	Substitutes or Complements? Consumer Preference For Local And Organic Food Attributes	American Journal of Agriculture Economics
44	Thilmany et al. 2008	USA	0.073	0.006	0.74	0.323	1	0	0	0	1	0	1	0	1	0	0	0	1	0	0	0	0	0	0	0	1	0	0	1	0	0	0	0	0	0	Going local: exploring consumer behaviour and motivations for direct food purchases	Agricultural and Applied Economics Association
45	Wageli et al. 2016a	GERMANY	0.78	0.0169	0.62	0.546	0	1	0	0	1	1	0	0	0	1	0	0	0	0	0	1	0	0	0	0	0	1	1	0	0	1	1	0	0	0	Organic consumers’ preferences and willingness-to-pay for locally produced animal products	International Journal of Consumer Studies
46	Wageli et al. 2016b	GERMANY	0.64	0.0196	0.62	0.546	0	1	0	0	1	1	0	0	0	1	0	0	0	0	1	0	0	0	0	0	0	1	1	0	0	1	1	0	0	0	Organic consumers’ preferences and willingness-to-pay for locally produced animal products	International Journal of Consumer Studies
47	Wageli et al. 2016c	GERMANY	0.92	0.01	0.62	0.546	0	1	0	0	1	1	0	0	0	1	0	0	0	1	0	0	0	0	0	0	0	1	1	0	0	1	1	0	0	0	Organic consumers’ preferences and willingness-to-pay for locally produced animal products	International Journal of Consumer Studies

## Sheet: Countries
Number of studies on the WTP for food in short supply chains in which the study was conducted.
Country	Number of studies	Geographical Region
Argentina	1	South America
Italy	4	Europe
Albania	1	Europe
Spain	5	Europe
Hungary	1	Europe
USA	18	North America
France	3	Europe
Germany	10	Europe
New Zealand	1	Oceania
Norway	1	Europe
Dominica	1	North America
UK	1	Europe
TOTAL	47	Europe = 8; North America = 2; South America = 1
Western Europe	14	Germany, France, UK
Eastern Europe	1	Hungary
Southern Europe	10	Italy, Spain, Albania
Northern Europe	1	Norway
TOTAL	26
Western Europe	14	Germany, France, the UK
Others European regions	12	Hungary, Italy, Spain, Albania, Norway
North America	19	USA, Dominica
Others	2	Argentina, Oceania
TOTAL
